# Supplementary material for: ﻿Two new species of crab spiders from Xiaolong Mountains in Gansu Province, China (Araneae, Thomisidae)
Source: Zookeys. 2023 May 3;1160:75–87. doi: 10.3897/zookeys.1160.103644 (PMC10172935; doi:10.3897/zookeys.1160.103644)
Supplement: XML Treatment for Ebelingia [file zookeys.1160.103644-treatment1.xml]

<!DOCTYPE tp:taxon-treatment
  PUBLIC "-//TaxonX//DTD Taxonomic Treatment Publishing DTD v0 20100105//EN" "tax-treatment-NSO.dtd">
<tp:taxon-treatment xmlns:tp="http://www.plazi.org/taxpub"><tp:treatment-meta><kwd-group><label>Taxon classification</label><kwd>
              <named-content content-type="kingdom">Animalia</named-content>
            </kwd><kwd>
              <named-content content-type="order">Araneae</named-content>
            </kwd><kwd>
              <named-content content-type="family">Thomisidae</named-content>
            </kwd></kwd-group><mixed-citation publication-type="journal"><person-group><name><surname>Zhang</surname><given-names>Rui</given-names></name><name><surname>Zhang</surname><given-names>Feng</given-names></name></person-group><article-title>﻿Two new species of crab spiders from Xiaolong Mountains in Gansu Province, China (<tp:taxon-name><tp:taxon-name-part taxon-name-part-type="order">Araneae</tp:taxon-name-part></tp:taxon-name>, <tp:taxon-name><tp:taxon-name-part taxon-name-part-type="family">Thomisidae</tp:taxon-name-part></tp:taxon-name>)</article-title><source>Zookeys</source><day>03</day><month>05</month><year>2023</year><volume>1160</volume><fpage>75</fpage><lpage>87</lpage><pub-id pub-id-type="doi">10.3897/zookeys.1160.103644</pub-id></mixed-citation></tp:treatment-meta><tp:nomenclature><label>﻿Genus</label><tp:taxon-name>
            <object-id xmlns:xlink="http://www.w3.org/1999/xlink" content-type="arpha" xlink:type="simple">76BED021-9288-56CF-B1D6-51C8C1AA4652</object-id>
            <tp:taxon-name-part taxon-name-part-type="genus" reg="Ebelingia">Ebelingia</tp:taxon-name-part>
          </tp:taxon-name><tp:taxon-authority>Lehtinen, 2004</tp:taxon-authority></tp:nomenclature><tp:treatment-sec sec-type="type species" id="SECID0ECHAC"><title>Type species.</title><p><italic><tp:taxon-name><tp:taxon-name-part taxon-name-part-type="genus" reg="Misumenops">Misumenops</tp:taxon-name-part><tp:taxon-name-part taxon-name-part-type="species" reg="kumadai">kumadai</tp:taxon-name-part></tp:taxon-name></italic> Ono, 1985 from Japan.</p></tp:treatment-sec><tp:treatment-sec sec-type="diagnosis" id="SECID0ETHAC"><title>Diagnosis.</title><p>See <xref ref-type="bibr" rid="B2">Lehtinen (2004)</xref>.</p></tp:treatment-sec><tp:treatment-sec sec-type="comments" id="SECID0E4HAC"><title>Comments.</title><p>This genus includes only three species, all of which are distributed in East Asia. Among them, <italic><tp:taxon-name><tp:taxon-name-part taxon-name-part-type="genus" reg="Ebelingia">E.</tp:taxon-name-part><tp:taxon-name-part taxon-name-part-type="species" reg="forcipata">forcipata</tp:taxon-name-part></tp:taxon-name></italic> and <italic><tp:taxon-name><tp:taxon-name-part taxon-name-part-type="genus" reg="Ebelingia">E.</tp:taxon-name-part><tp:taxon-name-part taxon-name-part-type="species" reg="hubeiensis">hubeiensis</tp:taxon-name-part></tp:taxon-name></italic> are endemic to China and recorded from Fujian, Hubei, and Jiangxi provinces. No species were recorded from Gansu Province.</p></tp:treatment-sec><tp:treatment-sec sec-type="distribution" id="SECID0EZIAC"><title>Distribution.</title><p>China, Japan, Korea, Russia (Far East).</p></tp:treatment-sec><ref-list><ref id="B2"><mixed-citation xmlns:xlink="http://www.w3.org/1999/xlink" xlink:type="simple"><person-group><name name-style="western"><surname>Lehtinen</surname><given-names>PT</given-names></name></person-group> (<year>2004</year>) <article-title>Taxonomic notes on the <tp:taxon-name><tp:taxon-name-part taxon-name-part-type="tribe">Misumenini</tp:taxon-name-part></tp:taxon-name> (<tp:taxon-name><tp:taxon-name-part taxon-name-part-type="order">Araneae</tp:taxon-name-part></tp:taxon-name>: <tp:taxon-name><tp:taxon-name-part taxon-name-part-type="family">Thomisidae</tp:taxon-name-part></tp:taxon-name>: <tp:taxon-name><tp:taxon-name-part taxon-name-part-type="subfamily">Thomisinae</tp:taxon-name-part></tp:taxon-name>), primarily from the Palaearctic and Oriental regions.</article-title> In: <person-group><name name-style="western"><surname>Logunov</surname><given-names>DV</given-names></name><name name-style="western"><surname>Penney</surname><given-names>D</given-names></name></person-group> (<role>Eds</role>) <issue-title>European Arachnology (Proceedings of the 21st European Colloquium of Arachnology, St.-Petersburg, 4–9 August 2003).</issue-title><source><tp:taxon-name><tp:taxon-name-part taxon-name-part-type="phylum">Arthropoda</tp:taxon-name-part></tp:taxon-name> Selecta, Special Issue</source><volume>1</volume>: <fpage>147</fpage>–<lpage>184</lpage>.</mixed-citation></ref></ref-list></tp:taxon-treatment>
