# Supplementary material for: ﻿Two new species of crab spiders from Xiaolong Mountains in Gansu Province, China (Araneae, Thomisidae)
Source: Zookeys. 2023 May 3;1160:75–87. doi: 10.3897/zookeys.1160.103644 (PMC10172935; doi:10.3897/zookeys.1160.103644)
Supplement: XML Treatment for Ebelingia spirala [file zookeys.1160.103644-treatment2.xml]

<!DOCTYPE tp:taxon-treatment
  PUBLIC "-//TaxonX//DTD Taxonomic Treatment Publishing DTD v0 20100105//EN" "tax-treatment-NSO.dtd">
<tp:taxon-treatment xmlns:tp="http://www.plazi.org/taxpub"><tp:treatment-meta><kwd-group><label>Taxon classification</label><kwd>
              <named-content content-type="kingdom">Animalia</named-content>
            </kwd><kwd>
              <named-content content-type="order">Araneae</named-content>
            </kwd><kwd>
              <named-content content-type="family">Thomisidae</named-content>
            </kwd></kwd-group><mixed-citation publication-type="journal"><person-group><name><surname>Zhang</surname><given-names>Rui</given-names></name><name><surname>Zhang</surname><given-names>Feng</given-names></name></person-group><article-title>﻿Two new species of crab spiders from Xiaolong Mountains in Gansu Province, China (<tp:taxon-name><tp:taxon-name-part taxon-name-part-type="order">Araneae</tp:taxon-name-part></tp:taxon-name>, <tp:taxon-name><tp:taxon-name-part taxon-name-part-type="family">Thomisidae</tp:taxon-name-part></tp:taxon-name>)</article-title><source>Zookeys</source><day>03</day><month>05</month><year>2023</year><volume>1160</volume><fpage>75</fpage><lpage>87</lpage><pub-id pub-id-type="doi">10.3897/zookeys.1160.103644</pub-id></mixed-citation></tp:treatment-meta><tp:nomenclature><label>﻿</label><tp:taxon-name>
            <object-id xmlns:xlink="http://www.w3.org/1999/xlink" content-type="arpha" xlink:type="simple">CAC7CAFE-DE20-5082-81E6-AFE6A3CDFD30</object-id>
            <tp:taxon-name-part taxon-name-part-type="genus" reg="Ebelingia">Ebelingia</tp:taxon-name-part>
            <tp:taxon-name-part taxon-name-part-type="species" reg="spirala">spirala</tp:taxon-name-part>
            <object-id xmlns:xlink="http://www.w3.org/1999/xlink" content-type="zoobank" xlink:type="simple">https://zoobank.org/95C67764-CC97-4FE4-87BE-29FC005D40C4</object-id>
          </tp:taxon-name><tp:taxon-status xmlns:xlink="http://www.w3.org/1999/xlink" xlink:type="simple">sp. nov.</tp:taxon-status><xref ref-type="fig" rid="F1">Figs 1–4</xref><xref ref-type="fig" rid="F2">, 5, 6</xref><xref ref-type="fig" rid="F3">, 7–8</xref></tp:nomenclature><tp:treatment-sec sec-type="type material" id="SECID0ETKAC"><title>Type material.</title><p><bold><italic>Holotype</italic></bold>: ♂, China: Gansu Province, Maiji district, Liqiao town, Baihua Forest Farm, <named-content xmlns:xlink="http://www.w3.org/1999/xlink" content-type="dwc:verbatimCoordinates" xlink:type="simple"><named-content content-type="geo-json" specific-use="{&#34;type&#34;:&#34;Point&#34;,&#34;coordinates&#34;:[106.386333,34.332167]}" id="NCID0EBLAC" xlink:type="simple">34°19.93'N, 106°23.18'E</named-content></named-content>, 1844 m, 23 May 2021, Rui Zhang leg. <bold><italic>Paratypes</italic></bold>: 1♂3♀, with same data as holotype; 2♀, Niangniangba town, Baiyin village, <named-content xmlns:xlink="http://www.w3.org/1999/xlink" content-type="dwc:verbatimCoordinates" xlink:type="simple"><named-content content-type="geo-json" specific-use="{&#34;type&#34;:&#34;Point&#34;,&#34;coordinates&#34;:[105.932833,34.286667]}" id="NCID0EMLAC" xlink:type="simple">34°17.2'N, 105°55.97'E</named-content></named-content>, 1524 m, 31 May 2021, Rui Zhang leg; 1♀, Hui County, Jialing town, Xiaolongshan National Nature Reserve, <named-content xmlns:xlink="http://www.w3.org/1999/xlink" content-type="dwc:verbatimCoordinates" xlink:type="simple"><named-content content-type="geo-json" specific-use="{&#34;type&#34;:&#34;Point&#34;,&#34;coordinates&#34;:[106.311167,33.675333]}" id="NCID0EULAC" xlink:type="simple">33°40.52'N, 106°18.67'E</named-content></named-content>, 1647 m, 7 June 2021, Zhaoyi Li leg.; 1♂, Qingshui County, Shanmen Town, Shanmen Village, <named-content xmlns:xlink="http://www.w3.org/1999/xlink" content-type="dwc:verbatimCoordinates" xlink:type="simple"><named-content content-type="geo-json" specific-use="{&#34;type&#34;:&#34;Point&#34;,&#34;coordinates&#34;:[106.362000,34.690000]}" id="NCID0E3LAC" xlink:type="simple">34°41.4'N, 106°21.72'E</named-content></named-content>, 1630 m, 24 June 2022, Zhaoyi Li leg.</p></tp:treatment-sec><tp:treatment-sec sec-type="etymology" id="SECID0EBMAC"><title>Etymology.</title><p>The specific name is derived from the Latin “<italic>spira</italic>” (meaning “a coil”), referring to the shape of RTA in ventral view, adjective.</p></tp:treatment-sec><tp:treatment-sec sec-type="diagnosis" id="SECID0EJMAC"><title>Diagnosis.</title><p>Male of this new species resembles those of <italic><tp:taxon-name><tp:taxon-name-part taxon-name-part-type="genus" reg="Ebelingia">E.</tp:taxon-name-part><tp:taxon-name-part taxon-name-part-type="species" reg="forcipata">forcipata</tp:taxon-name-part></tp:taxon-name></italic> Song &amp; Zhu, 1993 (see <xref ref-type="bibr" rid="B3">Liu et al. 2022</xref>: 51, figs 4A–E, 5A–F) and <italic><tp:taxon-name><tp:taxon-name-part taxon-name-part-type="genus" reg="Ebelingia">E.</tp:taxon-name-part><tp:taxon-name-part taxon-name-part-type="species" reg="hubeiensis">hubeiensis</tp:taxon-name-part></tp:taxon-name></italic> Song &amp; Zhao, 1994 (see <xref ref-type="bibr" rid="B6">Song and Zhao 1994</xref>: 115, fig. 4E, F) in having short embolus, flat tegulum, and a bifurcated RTA, but can be distinguished by the following combination of characters: (1) RTA about half the length of tibia (vs almost as long as tibia); (2) the presence of spiral thread on dorsal branch of RTA (vs smooth RTA). Female of <italic><tp:taxon-name><tp:taxon-name-part taxon-name-part-type="genus" reg="Ebelingia">E.</tp:taxon-name-part><tp:taxon-name-part taxon-name-part-type="species" reg="spirala">spirala</tp:taxon-name-part></tp:taxon-name></italic> sp. nov. is similar to that of <italic><tp:taxon-name><tp:taxon-name-part taxon-name-part-type="genus" reg="Ebelingia">E.</tp:taxon-name-part><tp:taxon-name-part taxon-name-part-type="species" reg="hubeiensis">hubeiensis</tp:taxon-name-part></tp:taxon-name></italic> in having central concavity on anterior hood but can be distinguished by the L-shaped, long spermathecae (vs same length and width in <italic><tp:taxon-name><tp:taxon-name-part taxon-name-part-type="genus" reg="Ebelingia">E.</tp:taxon-name-part><tp:taxon-name-part taxon-name-part-type="species" reg="hubeiensis">hubeiensis</tp:taxon-name-part></tp:taxon-name></italic>).</p><fig id="F1" position="float" orientation="portrait"><object-id xmlns:xlink="http://www.w3.org/1999/xlink" content-type="doi" xlink:type="simple">10.3897/zookeys.1160.103644.figures1-4</object-id><object-id xmlns:xlink="http://www.w3.org/1999/xlink" content-type="arpha" xlink:type="simple">846B9E34-6C9F-579C-822D-A3AC8381C623</object-id><label>Figures 1–4.</label><caption><p><italic><tp:taxon-name><tp:taxon-name-part taxon-name-part-type="genus" reg="Ebelingia">Ebelingia</tp:taxon-name-part><tp:taxon-name-part taxon-name-part-type="species" reg="spirala">spirala</tp:taxon-name-part></tp:taxon-name></italic> sp. nov. <bold>1, 2</bold> male habitus (<bold>1</bold> dorsal view <bold>2</bold> ventral view) <bold>3, 4</bold> female habitus (<bold>3</bold> dorsal <bold>4</bold> ventral). Scale bars: 1 mm.</p></caption><graphic xmlns:xlink="http://www.w3.org/1999/xlink" xlink:href="zookeys-1160-075_article-103644__-g001.jpg" position="float" orientation="portrait" xlink:type="simple" id="oo_845729.jpg"><uri content-type="original_file" xlink:type="simple">https://binary.pensoft.net/fig/845729</uri></graphic></fig></tp:treatment-sec><tp:treatment-sec sec-type="description" id="SECID0ESPAC"><title>Description.</title><p><bold>Male (<italic>holotype</italic>).</bold> Habitus as in Figs <xref ref-type="fig" rid="F1">1</xref>, <xref ref-type="fig" rid="F1">2</xref>. Total length 2.88. Carapace 1.27 long, 1.21 wide, opisthosoma 1.60 long, 1.22 wide, the whole dorsum of body with dense setae. Carapace chestnut-coloured, medially with yellowish band. Ocular area white. Eye sizes and interdistances: <abbrev xmlns:xlink="http://www.w3.org/1999/xlink" xlink:title="anterior median eyes" id="ABBRID0EGAAE" xlink:type="simple">AME</abbrev> 0.06, <abbrev xmlns:xlink="http://www.w3.org/1999/xlink" xlink:title="anterior lateral eyes" id="ABBRID0EKAAE" xlink:type="simple">ALE</abbrev> 0.09, <abbrev xmlns:xlink="http://www.w3.org/1999/xlink" xlink:title="posterior median eyes" id="ABBRID0EOAAE" xlink:type="simple">PME</abbrev> 0.05, <abbrev xmlns:xlink="http://www.w3.org/1999/xlink" xlink:title="posterior lateral eyes" id="ABBRID0ESAAE" xlink:type="simple">PLE</abbrev> 0.08, <abbrev xmlns:xlink="http://www.w3.org/1999/xlink" xlink:title="distance between AMEs" id="ABBRID0EWAAE" xlink:type="simple">AME–AME</abbrev> 0.14, <abbrev xmlns:xlink="http://www.w3.org/1999/xlink" xlink:title="distance between AME and ALE" id="ABBRID0E1AAE" xlink:type="simple">AME–ALE</abbrev> 0.15, <abbrev xmlns:xlink="http://www.w3.org/1999/xlink" xlink:title="distance between PMEs" id="ABBRID0E5AAE" xlink:type="simple">PME–PME</abbrev> 0.20, <abbrev xmlns:xlink="http://www.w3.org/1999/xlink" xlink:title="distance between PME and PLE" id="ABBRID0ECBAE" xlink:type="simple">PME–PLE</abbrev> 0.22, <abbrev xmlns:xlink="http://www.w3.org/1999/xlink" xlink:title="anterior median eyes" id="ABBRID0EGBAE" xlink:type="simple">AME</abbrev>–<abbrev xmlns:xlink="http://www.w3.org/1999/xlink" xlink:title="posterior median eyes" id="ABBRID0EKBAE" xlink:type="simple">PME</abbrev> 0.15, <abbrev xmlns:xlink="http://www.w3.org/1999/xlink" xlink:title="anterior lateral eyes" id="ABBRID0EOBAE" xlink:type="simple">ALE</abbrev>–<abbrev xmlns:xlink="http://www.w3.org/1999/xlink" xlink:title="posterior lateral eyes" id="ABBRID0ESBAE" xlink:type="simple">PLE</abbrev> 0.16. MOA 0.18 long, front width 0.27, back width 0.50. Sternum slightly longer than wide. Chelicerae, endites, and labium yellow. Femora and patellae of legs I–II and legs III–IV reddish brown, other segments of legs I–II dark brown. Leg measurements: I 5.73 (1.59, 0.62, 1.52, 1.43, 0.57); II 5.63 (1.68, 0.56, 1.32, 1.38, 0.69); III 2.34 (0.74, 0.30, 0.48, 0.49, 0.32); IV 2.52 (0.66, 0.36, 0.54, 0.62, 0.34). Leg spination: I Fe: p2; II Fe: d2; III Fe: d2; Ti: d1; IV: Pa: d1; Ti: d2. Opisthosoma dorsum yellowish, with cardiac pattern, posterior with irregular stripes; venter yellow, with black stripes.</p><p>Palp (Figs <xref ref-type="fig" rid="F2">5</xref>, <xref ref-type="fig" rid="F2">6</xref>). Tibia with two apophyses, short ventral and bifurcated retrolateral: ventral part blunt and longer than ventral tibial apophysis in retrolateral view, dorsal one with spirals. Ventral tibial apophysis short, with blunt apex. Cymbium 1.25× longer than wide. Tegulum oval 1.25× longer than wide, tegular ridge at 11 o’clock position. Spermophore wide, encircling almost whole tegulum. Embolus short, originating from ~11 o’clock position and terminating at 1 o’clock position.</p><fig id="F2" position="float" orientation="portrait"><object-id xmlns:xlink="http://www.w3.org/1999/xlink" content-type="doi" xlink:type="simple">10.3897/zookeys.1160.103644.figures5-6</object-id><object-id xmlns:xlink="http://www.w3.org/1999/xlink" content-type="arpha" xlink:type="simple">9FFCB447-9431-5FCA-AF00-2455B5AEEBF3</object-id><label>Figures 5, 6.</label><caption><p><italic><tp:taxon-name><tp:taxon-name-part taxon-name-part-type="genus" reg="Ebelingia">Ebelingia</tp:taxon-name-part><tp:taxon-name-part taxon-name-part-type="species" reg="spirala">spirala</tp:taxon-name-part></tp:taxon-name></italic> sp. nov. <bold>5, 6</bold> left male palp (<bold>5</bold> ventral view <bold>6</bold> retrolateral view). E = embolus; RTA = retrolateral tibial apophysis; SP = spermophore; T = tegulum; VTA = ventral tibial apophysis. Scale bar: 0.1 mm.</p></caption><graphic xmlns:xlink="http://www.w3.org/1999/xlink" xlink:href="zookeys-1160-075_article-103644__-g002.jpg" position="float" orientation="portrait" xlink:type="simple" id="oo_845730.jpg"><uri content-type="original_file" xlink:type="simple">https://binary.pensoft.net/fig/845730</uri></graphic></fig><p><bold>Female.</bold> Habitus as in Figs <xref ref-type="fig" rid="F1">3</xref>, <xref ref-type="fig" rid="F1">4</xref>. Total length 4.38. Prosoma 1.53 long, 1.57 wide. Opisthosoma 2.85 long, 2.88 wide. Carapace chestnut-coloured, medially with yellowish band, laterally with black spots. Eye sizes and interdistances: <abbrev xmlns:xlink="http://www.w3.org/1999/xlink" xlink:title="anterior median eyes" id="ABBRID0EKDAE" xlink:type="simple">AME</abbrev> 0.06, <abbrev xmlns:xlink="http://www.w3.org/1999/xlink" xlink:title="anterior lateral eyes" id="ABBRID0EODAE" xlink:type="simple">ALE</abbrev> 0.09, <abbrev xmlns:xlink="http://www.w3.org/1999/xlink" xlink:title="posterior median eyes" id="ABBRID0ESDAE" xlink:type="simple">PME</abbrev> 0.05, <abbrev xmlns:xlink="http://www.w3.org/1999/xlink" xlink:title="posterior lateral eyes" id="ABBRID0EWDAE" xlink:type="simple">PLE</abbrev> 0.10, <abbrev xmlns:xlink="http://www.w3.org/1999/xlink" xlink:title="distance between AMEs" id="ABBRID0E1DAE" xlink:type="simple">AME–AME</abbrev> 0.19, <abbrev xmlns:xlink="http://www.w3.org/1999/xlink" xlink:title="distance between AME and ALE" id="ABBRID0E5DAE" xlink:type="simple">AME–ALE</abbrev> 0.17, <abbrev xmlns:xlink="http://www.w3.org/1999/xlink" xlink:title="distance between PMEs" id="ABBRID0ECEAE" xlink:type="simple">PME–PME</abbrev> 0.29, <abbrev xmlns:xlink="http://www.w3.org/1999/xlink" xlink:title="distance between PME and PLE" id="ABBRID0EGEAE" xlink:type="simple">PME–PLE</abbrev> 0.26, <abbrev xmlns:xlink="http://www.w3.org/1999/xlink" xlink:title="anterior median eyes" id="ABBRID0EKEAE" xlink:type="simple">AME</abbrev>–<abbrev xmlns:xlink="http://www.w3.org/1999/xlink" xlink:title="posterior median eyes" id="ABBRID0EOEAE" xlink:type="simple">PME</abbrev> 0.20, <abbrev xmlns:xlink="http://www.w3.org/1999/xlink" xlink:title="anterior lateral eyes" id="ABBRID0ESEAE" xlink:type="simple">ALE</abbrev>–<abbrev xmlns:xlink="http://www.w3.org/1999/xlink" xlink:title="posterior lateral eyes" id="ABBRID0EWEAE" xlink:type="simple">PLE</abbrev> 0.17. MOA 0.27 long, front width 0.31, back width 0.39. Chelicerae, sternum, and labium yellow. Endites and legs chestnut-coloured. Venter of leg I and II with numerous reddish-brown spots. Leg measurements: I 5.58 (1.77, 0.74, 1.30, 1.12, 0.65); II 5.14 (1.24, 0.75, 1.37, 1.09, 0.69); III 2.60 (0.78, 0.43, 0.70, 0.39, 0.30); IV 2.86 (0.89, 0.45, 0.58, 0.53, 0.41). Leg spination: I Fe: d1, p4; Pa: d2; Ti: v3; Mt: p4, r4; II Fe: d1; Pa: d1; Ti: p2, r3; Mt: d3, p5, r5; III Fe: d1; Pa: d1; Ti: d3, v4; IV: Fe: d2; Pa: d2; Ti: d2, v2. Opisthosomal dorsum yellow, with white spots at the sides and brown symmetrical patches in the middle; venter with a few white spots at the sides.</p><p>Epigyne (Figs <xref ref-type="fig" rid="F3">7</xref>, <xref ref-type="fig" rid="F3">8</xref>). Epigyne almost 2× wider than long, with a deep Ո-shaped anterior hood, about 2× longer than wide. Copulatory openings (Fig. <xref ref-type="fig" rid="F3">7</xref>) located at posterolateral part of anterior hood. Spermathecae L-shaped, separated by more than width of anterior hood. Fertilization ducts short.</p><fig id="F3" position="float" orientation="portrait"><object-id xmlns:xlink="http://www.w3.org/1999/xlink" content-type="doi" xlink:type="simple">10.3897/zookeys.1160.103644.figures7-8</object-id><object-id xmlns:xlink="http://www.w3.org/1999/xlink" content-type="arpha" xlink:type="simple">F14C999F-9BBF-5508-8F06-A571FA23D6BA</object-id><label>Figures 7, 8.</label><caption><p><italic><tp:taxon-name><tp:taxon-name-part taxon-name-part-type="genus" reg="Ebelingia">Ebelingia</tp:taxon-name-part><tp:taxon-name-part taxon-name-part-type="species" reg="spirala">spirala</tp:taxon-name-part></tp:taxon-name></italic> sp. nov. <bold>7, 8</bold> epigyne/vulva (<bold>7</bold> ventral view <bold>8</bold> dorsal view). AH = anterior hood; CO = copulatory opening; FD = fertilization duct; GA = glandular appendage; S = spermatheca. Scale bar: 0.1 mm.</p></caption><graphic xmlns:xlink="http://www.w3.org/1999/xlink" xlink:href="zookeys-1160-075_article-103644__-g003.jpg" position="float" orientation="portrait" xlink:type="simple" id="oo_845731.jpg"><uri content-type="original_file" xlink:type="simple">https://binary.pensoft.net/fig/845731</uri></graphic></fig></tp:treatment-sec><tp:treatment-sec sec-type="distribution" id="SECID0EGGAE"><title>Distribution.</title><p>Known only from the type locality in Gansu Province, China (Fig. <xref ref-type="fig" rid="F7">17</xref>).</p></tp:treatment-sec><tp:treatment-sec><!--Section generated to contain objects referenced in tp:taxon-treatment.--><fig id="F7" position="float" orientation="portrait"><object-id xmlns:xlink="http://www.w3.org/1999/xlink" content-type="doi" xlink:type="simple">10.3897/zookeys.1160.103644.figure17</object-id><object-id xmlns:xlink="http://www.w3.org/1999/xlink" content-type="arpha" xlink:type="simple">72CD1DF5-A2F0-530A-8606-151401BC25C3</object-id><label>Figure 17.</label><caption><p>Records of the new species from the Xiaolong Mountains in Gansu Province, China.</p></caption><graphic xmlns:xlink="http://www.w3.org/1999/xlink" xlink:href="zookeys-1160-075_article-103644__-g007.jpg" position="float" orientation="portrait" xlink:type="simple" id="oo_845735.jpg"><uri content-type="original_file" xlink:type="simple">https://binary.pensoft.net/fig/845735</uri></graphic></fig></tp:treatment-sec><ref-list><ref id="B3"><mixed-citation xmlns:xlink="http://www.w3.org/1999/xlink" xlink:type="simple"><person-group><name name-style="western"><surname>Liu</surname><given-names>KK</given-names></name><name name-style="western"><surname>Ying</surname><given-names>YH</given-names></name><name name-style="western"><surname>Fomichev</surname><given-names>AA</given-names></name><name name-style="western"><surname>Zhao</surname><given-names>DC</given-names></name><name name-style="western"><surname>Li</surname><given-names>WH</given-names></name><name name-style="western"><surname>Xiao</surname><given-names>YH</given-names></name><name name-style="western"><surname>Xu</surname><given-names>X</given-names></name></person-group> (<year>2022</year>) <article-title>Crab spiders (<tp:taxon-name><tp:taxon-name-part taxon-name-part-type="order">Araneae</tp:taxon-name-part></tp:taxon-name>, <tp:taxon-name><tp:taxon-name-part taxon-name-part-type="family">Thomisidae</tp:taxon-name-part></tp:taxon-name>) of Jinggang Mountain National Nature Reserve, Jiangxi Province, China.</article-title><source>ZooKeys</source><volume>1095</volume>: <fpage>43</fpage>–<lpage>74</lpage>. <ext-link xlink:type="simple" ext-link-type="doi" xlink:href="10.3897/zookeys.1095.72829">https://doi.org/10.3897/zookeys.1095.72829</ext-link></mixed-citation></ref><ref id="B6"><mixed-citation xmlns:xlink="http://www.w3.org/1999/xlink" xlink:type="simple"><person-group><name name-style="western"><surname>Song</surname><given-names>DX</given-names></name><name name-style="western"><surname>Zhao</surname><given-names>JZ</given-names></name></person-group> (<year>1994</year>) <article-title>Four new species of crab spiders from China.</article-title><source>Acta Arachnologica Sinica</source><volume>3</volume>: <fpage>113</fpage>–<lpage>118</lpage>.</mixed-citation></ref></ref-list></tp:taxon-treatment>
