# Supplementary material for: ﻿Two new species of crab spiders from Xiaolong Mountains in Gansu Province, China (Araneae, Thomisidae)
Source: Zookeys. 2023 May 3;1160:75–87. doi: 10.3897/zookeys.1160.103644 (PMC10172935; doi:10.3897/zookeys.1160.103644)
Supplement: XML Treatment for Lysiteles [file zookeys.1160.103644-treatment3.xml]

<!DOCTYPE tp:taxon-treatment
  PUBLIC "-//TaxonX//DTD Taxonomic Treatment Publishing DTD v0 20100105//EN" "tax-treatment-NSO.dtd">
<tp:taxon-treatment xmlns:tp="http://www.plazi.org/taxpub"><tp:treatment-meta><kwd-group><label>Taxon classification</label><kwd>
              <named-content content-type="kingdom">Animalia</named-content>
            </kwd><kwd>
              <named-content content-type="order">Araneae</named-content>
            </kwd><kwd>
              <named-content content-type="family">Thomisidae</named-content>
            </kwd></kwd-group><mixed-citation publication-type="journal"><person-group><name><surname>Zhang</surname><given-names>Rui</given-names></name><name><surname>Zhang</surname><given-names>Feng</given-names></name></person-group><article-title>﻿Two new species of crab spiders from Xiaolong Mountains in Gansu Province, China (<tp:taxon-name><tp:taxon-name-part taxon-name-part-type="order">Araneae</tp:taxon-name-part></tp:taxon-name>, <tp:taxon-name><tp:taxon-name-part taxon-name-part-type="family">Thomisidae</tp:taxon-name-part></tp:taxon-name>)</article-title><source>Zookeys</source><day>03</day><month>05</month><year>2023</year><volume>1160</volume><fpage>75</fpage><lpage>87</lpage><pub-id pub-id-type="doi">10.3897/zookeys.1160.103644</pub-id></mixed-citation></tp:treatment-meta><tp:nomenclature><label>﻿Genus</label><tp:taxon-name>
            <object-id xmlns:xlink="http://www.w3.org/1999/xlink" content-type="arpha" xlink:type="simple">B04CBFC0-CC5A-5F93-AA0D-0DDA2ACA999C</object-id>
            <tp:taxon-name-part taxon-name-part-type="genus" reg="Lysiteles">Lysiteles</tp:taxon-name-part>
          </tp:taxon-name><tp:taxon-authority>Simon, 1895</tp:taxon-authority></tp:nomenclature><tp:treatment-sec sec-type="type species" id="SECID0EQHAE"><title>Type species.</title><p><italic><tp:taxon-name><tp:taxon-name-part taxon-name-part-type="genus" reg="Lysiteles">Lysiteles</tp:taxon-name-part><tp:taxon-name-part taxon-name-part-type="species" reg="catulus">catulus</tp:taxon-name-part></tp:taxon-name></italic> Simon, 1895 from Tamil Nadu, India.</p></tp:treatment-sec><tp:treatment-sec sec-type="diagnosis" id="SECID0EBIAE"><title>Diagnosis.</title><p>See <xref ref-type="bibr" rid="B10">Tang et al. (2007)</xref> and <xref ref-type="bibr" rid="B8">Tang and Li (2010a</xref>, <xref ref-type="bibr" rid="B9">b</xref>).</p></tp:treatment-sec><tp:treatment-sec sec-type="comments" id="SECID0ETIAE"><title>Comments.</title><p>This genus includes 63 species mainly distributed in eastern Asia. It has never been revised in full, although new species have been described now and then in various papers. Most of the 44 <italic><tp:taxon-name><tp:taxon-name-part taxon-name-part-type="genus" reg="Lysiteles">Lysiteles</tp:taxon-name-part></tp:taxon-name></italic> species have been recorded from China, and three species have been recorded from Gansu Province.</p></tp:treatment-sec><tp:treatment-sec sec-type="distribution" id="SECID0EAJAE"><title>Distribution.</title><p>Bhutan, China, India, Japan, Korea, Nepal, Pakistan, Philippines, Russia, Vietnam.</p></tp:treatment-sec><ref-list><ref id="B10"><mixed-citation xmlns:xlink="http://www.w3.org/1999/xlink" xlink:type="simple"><person-group><name name-style="western"><surname>Tang</surname><given-names>G</given-names></name><name name-style="western"><surname>Yin</surname><given-names>CM</given-names></name><name name-style="western"><surname>Peng</surname><given-names>XJ</given-names></name><name name-style="western"><surname>Ubick</surname><given-names>D</given-names></name><name name-style="western"><surname>Griswold</surname><given-names>C</given-names></name></person-group> (<year>2007</year>) <article-title>Five crab spiders of the genus <italic><tp:taxon-name><tp:taxon-name-part taxon-name-part-type="genus">Lysiteles</tp:taxon-name-part></tp:taxon-name></italic> from Yunnan Province, China (<tp:taxon-name><tp:taxon-name-part taxon-name-part-type="order">Araneae</tp:taxon-name-part></tp:taxon-name>: <tp:taxon-name><tp:taxon-name-part taxon-name-part-type="family">Thomisidae</tp:taxon-name-part></tp:taxon-name>).</article-title><source>Zootaxa</source><volume>1480</volume>(<issue>1</issue>): <fpage>57</fpage>–<lpage>68</lpage>. <ext-link xlink:type="simple" ext-link-type="doi" xlink:href="10.11646/zootaxa.1480.1.2">https://doi.org/10.11646/zootaxa.1480.1.2</ext-link></mixed-citation></ref><ref id="B8"><mixed-citation xmlns:xlink="http://www.w3.org/1999/xlink" xlink:type="simple"><person-group><name name-style="western"><surname>Tang</surname><given-names>G</given-names></name><name name-style="western"><surname>Li</surname><given-names>SQ</given-names></name></person-group> (<year>2010a</year>) <article-title>Crab spiders from Hainan Island, China (<tp:taxon-name><tp:taxon-name-part taxon-name-part-type="order">Araneae</tp:taxon-name-part></tp:taxon-name>, <tp:taxon-name><tp:taxon-name-part taxon-name-part-type="family">Thomisidae</tp:taxon-name-part></tp:taxon-name>).</article-title><source>Zootaxa</source><volume>2369</volume>(<issue>1</issue>): <fpage>1</fpage>–<lpage>68</lpage>. <ext-link xlink:type="simple" ext-link-type="doi" xlink:href="10.11646/zootaxa.2369.1.1">https://doi.org/10.11646/zootaxa.2369.1.1</ext-link></mixed-citation></ref><ref id="B9"><mixed-citation xmlns:xlink="http://www.w3.org/1999/xlink" xlink:type="simple"><person-group><name name-style="western"><surname>Tang</surname><given-names>G</given-names></name><name name-style="western"><surname>Li</surname><given-names>SQ</given-names></name></person-group> (<year>2010b</year>) <article-title>Crab spiders from Xishuangbanna, Yunnan Province, China (<tp:taxon-name><tp:taxon-name-part taxon-name-part-type="order">Araneae</tp:taxon-name-part></tp:taxon-name>, <tp:taxon-name><tp:taxon-name-part taxon-name-part-type="family">Thomisidae</tp:taxon-name-part></tp:taxon-name>).</article-title><source>Zootaxa</source><volume>2703</volume>(<issue>1</issue>): <fpage>1</fpage>–<lpage>105</lpage>. <ext-link xlink:type="simple" ext-link-type="doi" xlink:href="10.11646/zootaxa.2703.1.1">https://doi.org/10.11646/zootaxa.2703.1.1</ext-link></mixed-citation></ref></ref-list></tp:taxon-treatment>
