# Supplementary material for: ﻿Two new species of crab spiders from Xiaolong Mountains in Gansu Province, China (Araneae, Thomisidae)
Source: Zookeys. 2023 May 3;1160:75–87. doi: 10.3897/zookeys.1160.103644 (PMC10172935; doi:10.3897/zookeys.1160.103644)
Supplement: XML Treatment for Lysiteles longensis [file zookeys.1160.103644-treatment4.xml]

<!DOCTYPE tp:taxon-treatment
  PUBLIC "-//TaxonX//DTD Taxonomic Treatment Publishing DTD v0 20100105//EN" "tax-treatment-NSO.dtd">
<tp:taxon-treatment xmlns:tp="http://www.plazi.org/taxpub"><tp:treatment-meta><kwd-group><label>Taxon classification</label><kwd>
              <named-content content-type="kingdom">Animalia</named-content>
            </kwd><kwd>
              <named-content content-type="order">Araneae</named-content>
            </kwd><kwd>
              <named-content content-type="family">Thomisidae</named-content>
            </kwd></kwd-group><mixed-citation publication-type="journal"><person-group><name><surname>Zhang</surname><given-names>Rui</given-names></name><name><surname>Zhang</surname><given-names>Feng</given-names></name></person-group><article-title>﻿Two new species of crab spiders from Xiaolong Mountains in Gansu Province, China (<tp:taxon-name><tp:taxon-name-part taxon-name-part-type="order">Araneae</tp:taxon-name-part></tp:taxon-name>, <tp:taxon-name><tp:taxon-name-part taxon-name-part-type="family">Thomisidae</tp:taxon-name-part></tp:taxon-name>)</article-title><source>Zookeys</source><day>03</day><month>05</month><year>2023</year><volume>1160</volume><fpage>75</fpage><lpage>87</lpage><pub-id pub-id-type="doi">10.3897/zookeys.1160.103644</pub-id></mixed-citation></tp:treatment-meta><tp:nomenclature><label>﻿</label><tp:taxon-name>
            <object-id xmlns:xlink="http://www.w3.org/1999/xlink" content-type="arpha" xlink:type="simple">261EBE43-210B-5732-B736-CA7E0F662DD1</object-id>
            <tp:taxon-name-part taxon-name-part-type="genus" reg="Lysiteles">Lysiteles</tp:taxon-name-part>
            <tp:taxon-name-part taxon-name-part-type="species" reg="longensis">longensis</tp:taxon-name-part>
            <object-id xmlns:xlink="http://www.w3.org/1999/xlink" content-type="zoobank" xlink:type="simple">https://zoobank.org/873582B1-1E1F-48AC-91F7-76FE3C658BE6</object-id>
          </tp:taxon-name><tp:taxon-status xmlns:xlink="http://www.w3.org/1999/xlink" xlink:type="simple">sp. nov.</tp:taxon-status><xref ref-type="fig" rid="F4">Figs 9–12</xref><xref ref-type="fig" rid="F5">, 13, 14</xref><xref ref-type="fig" rid="F6">, 15–16</xref></tp:nomenclature><tp:treatment-sec sec-type="type material" id="SECID0E1KAE"><title>Type material.</title><p><bold><italic>Holotype</italic></bold>: ♂, China: Gansu Province, Qingshui County, Shanmen town, Shanmen village, <named-content xmlns:xlink="http://www.w3.org/1999/xlink" content-type="dwc:verbatimCoordinates" xlink:type="simple"><named-content content-type="geo-json" specific-use="{&#34;type&#34;:&#34;Point&#34;,&#34;coordinates&#34;:[106.399667,34.678667]}" id="NCID0EILAE" xlink:type="simple">34°40.72'N, 106°23.98'E</named-content></named-content>, 1735 m, 22 May 2021, Rui Zhang leg. <bold><italic>Paratypes</italic></bold>: 2♂6♀, with same data as holotype; 2♂9♀, Dangchuan town, <named-content xmlns:xlink="http://www.w3.org/1999/xlink" content-type="dwc:verbatimCoordinates" xlink:type="simple"><named-content content-type="geo-json" specific-use="{&#34;type&#34;:&#34;Point&#34;,&#34;coordinates&#34;:[105.262833,34.328833]}" id="NCID0ETLAE" xlink:type="simple">34°19.73'N, 105°15.77'E</named-content></named-content>, 1711 m, 24 May 2021, Zhaoyi Li leg.; 1♂3♀, Qingshui County, Shanmen town, Shanmen village, <named-content xmlns:xlink="http://www.w3.org/1999/xlink" content-type="dwc:verbatimCoordinates" xlink:type="simple"><named-content content-type="geo-json" specific-use="{&#34;type&#34;:&#34;Point&#34;,&#34;coordinates&#34;:[106.418333,34.705333]}" id="NCID0E2LAE" xlink:type="simple">34°42.32'N, 106°25.1'E</named-content></named-content>, 1635 m, 3 August 2021, Rui Zhang leg.; 3♂6♀, Qingshui County, Shanmen town, Daji village, <named-content xmlns:xlink="http://www.w3.org/1999/xlink" content-type="dwc:verbatimCoordinates" xlink:type="simple"><named-content content-type="geo-json" specific-use="{&#34;type&#34;:&#34;Point&#34;,&#34;coordinates&#34;:[106.337500,34.624167]}" id="NCID0EDMAE" xlink:type="simple">34°37.45'N, 106°20.25'E</named-content></named-content>, 1784 m, 23 June 2022, Xinyuan Bai leg.</p></tp:treatment-sec><tp:treatment-sec sec-type="etymology" id="SECID0EIMAE"><title>Etymology.</title><p>The specific name refers to the type locality. “Long” is a short name for Gansu, adjective.</p></tp:treatment-sec><tp:treatment-sec sec-type="diagnosis" id="SECID0ENMAE"><title>Diagnosis.</title><p>Male <italic><tp:taxon-name><tp:taxon-name-part taxon-name-part-type="genus" reg="Lysiteles">L.</tp:taxon-name-part><tp:taxon-name-part taxon-name-part-type="species" reg="longensis">longensis</tp:taxon-name-part></tp:taxon-name></italic> sp. nov. is similar to that of <italic><tp:taxon-name><tp:taxon-name-part taxon-name-part-type="genus" reg="Lysiteles">L.</tp:taxon-name-part><tp:taxon-name-part taxon-name-part-type="species" reg="silvanus">silvanus</tp:taxon-name-part></tp:taxon-name></italic> Ono, 1980 (see <xref ref-type="bibr" rid="B4">Ono 1980</xref>: 212, figs 28–30) in having a long RTA and twisted embolus, but it differs by the following combination of characters: (1) tegulum large and reniform, ca 3/4 of cymbium cavity (vs small, semicircular, and ca 1/2 of cymbium cavity); (2) the lowest point of embolus above the tegulum (vs the lowest point at 1/2 of the tegulum); (3) RTA straight, pointing dorsally (vs RTA flexed, pointing ventrally). Female is similar to that of <italic><tp:taxon-name><tp:taxon-name-part taxon-name-part-type="genus" reg="Lysiteles">L.</tp:taxon-name-part><tp:taxon-name-part taxon-name-part-type="species" reg="silvanus">silvanus</tp:taxon-name-part></tp:taxon-name></italic> (see <xref ref-type="bibr" rid="B4">Ono 1980</xref>: 212, figs 25–27) in having a broad atrium with a sclerotized, transversally extending plate and widely separated copulatory openings, but it can be easily distinguished by the short, thick, and spherical copulatory duct (vs slender and strongly twisted).</p></tp:treatment-sec><tp:treatment-sec sec-type="description" id="SECID0E3NAE"><title>Description.</title><p><bold>Male (<italic>holotype</italic>).</bold> Habitus as in Figs <xref ref-type="fig" rid="F4">9</xref>, <xref ref-type="fig" rid="F4">10</xref>. Total length 2.89. Carapace 1.31 long, 1.19 wide. Opisthosoma 1.58 long, 1.19 wide. Carapace reddish brown. Eye sizes and interdistances: <abbrev xmlns:xlink="http://www.w3.org/1999/xlink" xlink:title="anterior median eyes" id="ABBRID0EPOAE" xlink:type="simple">AME</abbrev> 0.06, <abbrev xmlns:xlink="http://www.w3.org/1999/xlink" xlink:title="anterior lateral eyes" id="ABBRID0ETOAE" xlink:type="simple">ALE</abbrev> 0.11, <abbrev xmlns:xlink="http://www.w3.org/1999/xlink" xlink:title="posterior median eyes" id="ABBRID0EXOAE" xlink:type="simple">PME</abbrev> 0.04, <abbrev xmlns:xlink="http://www.w3.org/1999/xlink" xlink:title="posterior lateral eyes" id="ABBRID0E2OAE" xlink:type="simple">PLE</abbrev> 0.08, <abbrev xmlns:xlink="http://www.w3.org/1999/xlink" xlink:title="distance between AMEs" id="ABBRID0E6OAE" xlink:type="simple">AME–AME</abbrev> 0.14, <abbrev xmlns:xlink="http://www.w3.org/1999/xlink" xlink:title="distance between AME and ALE" id="ABBRID0EDPAE" xlink:type="simple">AME–ALE</abbrev> 0.13, <abbrev xmlns:xlink="http://www.w3.org/1999/xlink" xlink:title="distance between PMEs" id="ABBRID0EHPAE" xlink:type="simple">PME–PME</abbrev> 0.25, <abbrev xmlns:xlink="http://www.w3.org/1999/xlink" xlink:title="distance between PME and PLE" id="ABBRID0ELPAE" xlink:type="simple">PME–PLE</abbrev> 0.24, <abbrev xmlns:xlink="http://www.w3.org/1999/xlink" xlink:title="anterior median eyes" id="ABBRID0EPPAE" xlink:type="simple">AME</abbrev>–<abbrev xmlns:xlink="http://www.w3.org/1999/xlink" xlink:title="posterior median eyes" id="ABBRID0ETPAE" xlink:type="simple">PME</abbrev> 0.25, <abbrev xmlns:xlink="http://www.w3.org/1999/xlink" xlink:title="anterior lateral eyes" id="ABBRID0EXPAE" xlink:type="simple">ALE</abbrev>–<abbrev xmlns:xlink="http://www.w3.org/1999/xlink" xlink:title="posterior lateral eyes" id="ABBRID0E2PAE" xlink:type="simple">PLE</abbrev> 0.23. MOA 0.24 long, front width 0.26, back width 0.33. Chelicerae, labium and maxillae blackish brown. Legs yellowish and spinous. Leg measurements: I 4.83 (1.37, 0.46, 1.18, 1.06, 0.76); II 5.06 (1.41, 0.55, 1.28, 1.04, 0.78); III 2.88 (0.86, 0.40, 0.79, 0.45, 0.38); IV 2.93 (0.84, 0.39, 0.82, 0.49, 0.39). Leg spination: I Fe: d3, p3; Ti: d3, p1, r1, v4; Mt: p3, r3, v1; II Fe: d3, p2; Pa: d2, p1, r1; Ti: d1, p3, r2, v3; Mt: p3, r3, v4; III Fe: d3; Pa: d1, r1; Ti: d1, p2, r1; Mt: p2, r1; IV: Fe: d4; Pa: d1, r1; Ti: d2, p2, r2; Mt: p1, r1. Opisthosoma dorsum blackish brown, anterior with longitudinal reddish-brown stripe, posterior part with 3 transverse, reddish-brown stripes, and lateral with many small, scattered, brown spots; venter with 4 pairs of longitudinal yellow spots in the middle; spinnerets brown.</p><fig id="F4" position="float" orientation="portrait"><object-id xmlns:xlink="http://www.w3.org/1999/xlink" content-type="doi" xlink:type="simple">10.3897/zookeys.1160.103644.figures9-12</object-id><object-id xmlns:xlink="http://www.w3.org/1999/xlink" content-type="arpha" xlink:type="simple">9D6B4631-32FD-5079-BD4A-2E7FF6A52212</object-id><label>Figures 9–12.</label><caption><p><italic><tp:taxon-name><tp:taxon-name-part taxon-name-part-type="genus" reg="Lysiteles">Lysiteles</tp:taxon-name-part><tp:taxon-name-part taxon-name-part-type="species" reg="longensis">longensis</tp:taxon-name-part></tp:taxon-name></italic> sp. nov. <bold>9, 10</bold> male habitus (<bold>9</bold> dorsal view <bold>10</bold> ventral view) <bold>11, 12</bold> female habitus (<bold>11</bold> dorsal view <bold>12</bold> ventral view). Scale bars: 1 mm.</p></caption><graphic xmlns:xlink="http://www.w3.org/1999/xlink" xlink:href="zookeys-1160-075_article-103644__-g004.jpg" position="float" orientation="portrait" xlink:type="simple" id="oo_845732.jpg"><uri content-type="original_file" xlink:type="simple">https://binary.pensoft.net/fig/845732</uri></graphic></fig><p>Palp (Figs <xref ref-type="fig" rid="F5">13</xref>, <xref ref-type="fig" rid="F5">14</xref>). Retrolateral tibial apophysis longer than tibia, with small, basal protuberance (Fig. <xref ref-type="fig" rid="F5">14</xref>), apically pointed; ventral tibia apophysis digitiform, 1.5× longer than wide, short and broad, apically curved; extending along tegular margin. Embolus with thick base and a strong, dorsally bent apical end. Tip lopped and in counterclockwise direction, base at about 10 o’clock, tip at about 2 o’clock; tegulum as long as wide.</p><fig id="F5" position="float" orientation="portrait"><object-id xmlns:xlink="http://www.w3.org/1999/xlink" content-type="doi" xlink:type="simple">10.3897/zookeys.1160.103644.figures13-14</object-id><object-id xmlns:xlink="http://www.w3.org/1999/xlink" content-type="arpha" xlink:type="simple">FD1D7094-00B6-55A4-A497-4810F5F1830B</object-id><label>Figures 13, 14.</label><caption><p><italic><tp:taxon-name><tp:taxon-name-part taxon-name-part-type="genus" reg="Lysiteles">Lysiteles</tp:taxon-name-part><tp:taxon-name-part taxon-name-part-type="species" reg="longensis">longensis</tp:taxon-name-part></tp:taxon-name></italic> sp. nov., left male palp (<bold>13</bold> ventral view <bold>14</bold> retrolateral view). E = embolus; RTA = retrolateral tibial apophysis; T = tegulum; VTA = ventral tibial apophysis. Scale bar: 0.1 mm.</p></caption><graphic xmlns:xlink="http://www.w3.org/1999/xlink" xlink:href="zookeys-1160-075_article-103644__-g005.jpg" position="float" orientation="portrait" xlink:type="simple" id="oo_845733.jpg"><uri content-type="original_file" xlink:type="simple">https://binary.pensoft.net/fig/845733</uri></graphic></fig><p><bold>Female.</bold> Habitus as in Figs <xref ref-type="fig" rid="F4">11</xref>, <xref ref-type="fig" rid="F4">12</xref>. Total length 3.27. Prosoma 1.38 long, 1.17 wide. Opisthosoma 1.89 long, 1.60 wide. Carapace blackish brown. Other characteristics as those of males. Eye sizes and interdistances: <abbrev xmlns:xlink="http://www.w3.org/1999/xlink" xlink:title="anterior median eyes" id="ABBRID0EZSAE" xlink:type="simple">AME</abbrev> 0.06, <abbrev xmlns:xlink="http://www.w3.org/1999/xlink" xlink:title="anterior lateral eyes" id="ABBRID0E4SAE" xlink:type="simple">ALE</abbrev> 0.09, <abbrev xmlns:xlink="http://www.w3.org/1999/xlink" xlink:title="posterior median eyes" id="ABBRID0EBTAE" xlink:type="simple">PME</abbrev> 0.05, <abbrev xmlns:xlink="http://www.w3.org/1999/xlink" xlink:title="posterior lateral eyes" id="ABBRID0EFTAE" xlink:type="simple">PLE</abbrev> 0.10, <abbrev xmlns:xlink="http://www.w3.org/1999/xlink" xlink:title="distance between AMEs" id="ABBRID0EJTAE" xlink:type="simple">AME–AME</abbrev> 0.19, <abbrev xmlns:xlink="http://www.w3.org/1999/xlink" xlink:title="distance between AME and ALE" id="ABBRID0ENTAE" xlink:type="simple">AME–ALE</abbrev> 0.17, <abbrev xmlns:xlink="http://www.w3.org/1999/xlink" xlink:title="distance between PMEs" id="ABBRID0ERTAE" xlink:type="simple">PME–PME</abbrev> 0.29, <abbrev xmlns:xlink="http://www.w3.org/1999/xlink" xlink:title="distance between PME and PLE" id="ABBRID0EVTAE" xlink:type="simple">PME–PLE</abbrev> 0.26, <abbrev xmlns:xlink="http://www.w3.org/1999/xlink" xlink:title="anterior median eyes" id="ABBRID0EZTAE" xlink:type="simple">AME</abbrev>–<abbrev xmlns:xlink="http://www.w3.org/1999/xlink" xlink:title="posterior median eyes" id="ABBRID0E4TAE" xlink:type="simple">PME</abbrev> 0.20, <abbrev xmlns:xlink="http://www.w3.org/1999/xlink" xlink:title="anterior lateral eyes" id="ABBRID0EBUAE" xlink:type="simple">ALE</abbrev>–<abbrev xmlns:xlink="http://www.w3.org/1999/xlink" xlink:title="posterior lateral eyes" id="ABBRID0EFUAE" xlink:type="simple">PLE</abbrev> 0.17. MOA 0.27 long, front width 0.31, back width 0.39. Sternum, chelicerae, labium, and maxillae blackish brown. Legs yellowish and spinous. Leg measurements: I 4.26 (1.32, 0.38, 0.99, 0.96, 0.61); II 4.20 (1.31, 0.41, 1.00, 0.91, 0.57); III 2.49 (0.58, 0.33, 0.68, 0.50, 0.40); IV 2.71 (0.65, 0.40, 0.68, 0.55, 0.43). Leg spination: I Fe: d1, p3; Pa: d1; Ti: d3, p2, r3, v1; Mt: p4, r4; II Fe: d2; Ti: d2, p2, r2, v1; Mt: p3, r3, v2; III Fe: d2; Pa: d1; Ti: d2, p2, r2; Mt: p2, r2, v1; IV: Fe: d1; Pa: d1; Ti: d1, p2, r1; Mt: p1, r1. Opisthosoma dorsum with symmetrical, longitudinal, reddish-brown stripes and lateral with scattered patches. Venter yellow in the middle and black at the sides.</p><p>Epigyne (Figs <xref ref-type="fig" rid="F6">15</xref>, <xref ref-type="fig" rid="F6">16</xref>). Epigyne ca 1.7× wider than long. Atrium large, sclerotized plate oval, copulatory openings originate medially; sclerotic fold well developed. Copulatory ducts thick, as wide as spermathecae; spermathecae suboval, 1.4× wider than long, spaced by about 0.5 diameters of the vulva.</p><fig id="F6" position="float" orientation="portrait"><object-id xmlns:xlink="http://www.w3.org/1999/xlink" content-type="doi" xlink:type="simple">10.3897/zookeys.1160.103644.figures15-16</object-id><object-id xmlns:xlink="http://www.w3.org/1999/xlink" content-type="arpha" xlink:type="simple">92E7030E-6A5D-5B54-9DB2-53E627170C60</object-id><label>Figures 15, 16.</label><caption><p><italic><tp:taxon-name><tp:taxon-name-part taxon-name-part-type="genus" reg="Lysiteles">Lysiteles</tp:taxon-name-part><tp:taxon-name-part taxon-name-part-type="species" reg="longensis">longensis</tp:taxon-name-part></tp:taxon-name></italic> sp. nov., epigyne/vulva (<bold>15</bold> ventral view <bold>16</bold> dorsal view). CD = copulatory duct; CO = copulatory opening; FD = fertilization duct; S = spermatheca. Scale bar: 0.1 mm.</p></caption><graphic xmlns:xlink="http://www.w3.org/1999/xlink" xlink:href="zookeys-1160-075_article-103644__-g006.jpg" position="float" orientation="portrait" xlink:type="simple" id="oo_845734.jpg"><uri content-type="original_file" xlink:type="simple">https://binary.pensoft.net/fig/845734</uri></graphic></fig></tp:treatment-sec><tp:treatment-sec sec-type="distribution" id="SECID0EPVAE"><title>Distribution.</title><p>Known only from the type locality in Gansu Province, China (Fig. <xref ref-type="fig" rid="F7">17</xref>).</p><fig id="F7" position="float" orientation="portrait"><object-id xmlns:xlink="http://www.w3.org/1999/xlink" content-type="doi" xlink:type="simple">10.3897/zookeys.1160.103644.figure17</object-id><object-id xmlns:xlink="http://www.w3.org/1999/xlink" content-type="arpha" xlink:type="simple">72CD1DF5-A2F0-530A-8606-151401BC25C3</object-id><label>Figure 17.</label><caption><p>Records of the new species from the Xiaolong Mountains in Gansu Province, China.</p></caption><graphic xmlns:xlink="http://www.w3.org/1999/xlink" xlink:href="zookeys-1160-075_article-103644__-g007.jpg" position="float" orientation="portrait" xlink:type="simple" id="oo_845735.jpg"><uri content-type="original_file" xlink:type="simple">https://binary.pensoft.net/fig/845735</uri></graphic></fig></tp:treatment-sec><ref-list><ref id="B4"><mixed-citation xmlns:xlink="http://www.w3.org/1999/xlink" xlink:type="simple"><person-group><name name-style="western"><surname>Ono</surname><given-names>H</given-names></name></person-group> (<year>1980</year>) <article-title><tp:taxon-name><tp:taxon-name-part taxon-name-part-type="family">Thomisidae</tp:taxon-name-part></tp:taxon-name> aus Japan III. Das Genus <italic><tp:taxon-name><tp:taxon-name-part taxon-name-part-type="genus">Lysiteles</tp:taxon-name-part></tp:taxon-name></italic> Simon 1895 (<tp:taxon-name><tp:taxon-name-part taxon-name-part-type="class">Arachnida</tp:taxon-name-part></tp:taxon-name>: <tp:taxon-name><tp:taxon-name-part taxon-name-part-type="order">Araneae</tp:taxon-name-part></tp:taxon-name>).</article-title><source>Senckenbergiana Biologica</source><volume>60</volume>: <fpage>203</fpage>–<lpage>217</lpage>.</mixed-citation></ref></ref-list></tp:taxon-treatment>
